# Supplementary material for: Synergistic immunotherapy of glioblastoma by dual targeting of IL-6 and CD40
Source: Nat Commun. 2021 Jun 8;12:3424. doi: 10.1038/s41467-021-23832-3 (PMC8187342; doi:10.1038/s41467-021-23832-3)
Supplement: Supplementary file 3 — Source data_raw data [file 41467_2021_23832_MOESM3_ESM.xlsx]

## Sheet: Fig 1
Fig 1c
CD3			CD4			CD8			NK			Neutrophils			B cells			DC			Myeloids			Macrophages			MDSC
WT	KO		WT	KO		WT	KO		WT	KO		WT	KO		WT	KO		WT	KO		WT	KO		WT	KO		WT	KO
0.478	1.118		0.358	0.476		0.444	1.186		0.092	0.36		1.034	0.45		0.05	0.314		7.064	6.57		17.674	12.15		12.86	9.202		1.84	1.36
0.349283	1.00037		0.135644	1.46156		0.342501	1.42765		0.461189	0.481535		0.634135	0.779952		0.233986	0.630744		4.51355	8.43026		13.2083	10.1462		11.35	9.61715		1.61755	3.47248
0.43	0.936		0.532	0.454		0.636	0.978		0.606	0.066		1.586	0.614		0.404	0.236		2.652	2.744		17.28	8.522		11.602	6.442		4.534	1.06
0.712	0.396		0.366	0.528		0.532	0.604		0.092	0.056		0.856	0.604		0.038	0.24		5.346	2.976		15.094	9.12		11.34	7.03		1.49	1.178
Table Analyzed	CD3		Table Analyzed	CD4		Table Analyzed	CD8		Table Analyzed	NK		Table Analyzed	Neutrophils		Table Analyzed	B cell		Table Analyzed	DCs		Table Analyzed	Myeloids		Table Analyzed	Macrophages		Table Analyzed	MDSC
Column B	KO		Column B	KO		Column B	KO		Column B	KO		Column B	KO		Column B	KO		Column B	KO		Column B	KO		Column B	KO		Column B	KO
vs.	vs.		vs.	vs.		vs.	vs.		vs.	vs.		vs.	vs.		vs.	vs.		vs.	vs.		vs.	vs.		vs.	vs.		vs.	vs.
Column A	WT		Column A	WT		Column A	WT		Column A	WT		Column A	WT		Column A	WT		Column A	WT		Column A	WT		Column A	WT		Column A	WT
Unpaired t test			Unpaired t test			Unpaired t test			Unpaired t test			Unpaired t test			Unpaired t test			Unpaired t test			Unpaired t test			Unpaired t test			Unpaired t test
P value	0.0827		P value	0.1886		P value	0.0233		P value	0.6851		P value	0.1005		P value	0.2222		P value	0.8694		P value	0.0043		P value	0.0051		P value	0.538
P value summary	ns		P value summary	ns		P value summary	*		P value summary	ns		P value summary	ns		P value summary	ns		P value summary	ns		P value summary	**		P value summary	**		P value summary	ns
Significantly different (P < 0.05)?	No		Significantly different (P < 0.05)?	No		Significantly different (P < 0.05)?	Yes		Significantly different (P < 0.05)?	No		Significantly different (P < 0.05)?	No		Significantly different (P < 0.05)?	No		Significantly different (P < 0.05)?	No		Significantly different (P < 0.05)?	Yes		Significantly different (P < 0.05)?	Yes		Significantly different (P < 0.05)?	No
One- or two-tailed P value?	Two-tailed		One- or two-tailed P value?	Two-tailed		One- or two-tailed P value?	Two-tailed		One- or two-tailed P value?	Two-tailed		One- or two-tailed P value?	Two-tailed		One- or two-tailed P value?	Two-tailed		One- or two-tailed P value?	Two-tailed		One- or two-tailed P value?	Two-tailed		One- or two-tailed P value?	Two-tailed		One- or two-tailed P value?	Two-tailed
t, df	t=2.080, df=6		t, df	t=1.483, df=6		t, df	t=3.023, df=6		t, df	t=0.4258, df=6		t, df	t=1.940, df=6		t, df	t=1.362, df=6		t, df	t=0.1716, df=6		t, df	t=4.458, df=6		t, df	t=4.294, df=6		t, df	t=0.6530, df=6
How big is the difference?			How big is the difference?			How big is the difference?			How big is the difference?			How big is the difference?			How big is the difference?			How big is the difference?			How big is the difference?			How big is the difference?			How big is the difference?
Mean of column A	0.4923		Mean of column A	0.3479		Mean of column A	0.4886		Mean of column A	0.3128		Mean of column A	1.028		Mean of column A	0.1815		Mean of column A	4.894		Mean of column A	15.81		Mean of column A	11.79		Mean of column A	2.37
Mean of column B	0.8626		Mean of column B	0.7299		Mean of column B	1.049		Mean of column B	0.2409		Mean of column B	0.612		Mean of column B	0.3552		Mean of column B	5.18		Mean of column B	9.985		Mean of column B	8.073		Mean of column B	1.768
Difference between means (B - A) ± SEM	0.3703 ± 0.1780		Difference between means (B - A) ± SEM	0.3820 ± 0.2576		Difference between means (B - A) ± SEM	0.5603 ± 0.1853		Difference between means (B - A) ± SEM	-0.07191 ± 0.1689		Difference between means (B - A) ± SEM	-0.4155 ± 0.2142		Difference between means (B - A) ± SEM	0.1737 ± 0.1276		Difference between means (B - A) ± SEM	0.2862 ± 1.668		Difference between means (B - A) ± SEM	-5.830 ± 1.308		Difference between means (B - A) ± SEM	-3.715 ± 0.8652		Difference between means (B - A) ± SEM	-0.6028 ± 0.9231
95% confidence interval	-0.06523 to 0.8058		95% confidence interval	-0.2483 to 1.012		95% confidence interval	0.1068 to 1.014		95% confidence interval	-0.4852 to 0.3414		95% confidence interval	-0.9397 to 0.1086		95% confidence interval	-0.1384 to 0.4858		95% confidence interval	-3.794 to 4.367		95% confidence interval	-9.029 to -2.630		95% confidence interval	-5.832 to -1.598		95% confidence interval	-2.862 to 1.656
R squared (eta squared)	0.4191		R squared (eta squared)	0.2682		R squared (eta squared)	0.6037		R squared (eta squared)	0.02933		R squared (eta squared)	0.3854		R squared (eta squared)	0.2361		R squared (eta squared)	0.004884		R squared (eta squared)	0.7681		R squared (eta squared)	0.7545		R squared (eta squared)	0.06635
F test to compare variances			F test to compare variances			F test to compare variances			F test to compare variances			F test to compare variances			F test to compare variances			F test to compare variances			F test to compare variances			F test to compare variances			F test to compare variances
F, DFn, Dfd	4.221, 3, 3		F, DFn, Dfd	9.029, 3, 3		F, DFn, Dfd	7.780, 3, 3		F, DFn, Dfd	1.501, 3, 3		F, DFn, Dfd	9.100, 3, 3		F, DFn, Dfd	1.166, 3, 3		F, DFn, Dfd	2.309, 3, 3		F, DFn, Dfd	1.699, 3, 3		F, DFn, Dfd	4.699, 3, 3		F, DFn, Dfd	1.608, 3, 3
P value	0.2677		P value	0.1036		P value	0.126		P value	0.7465		P value	0.1026		P value	0.9026		P value	0.5097		P value	0.6739		P value	0.236		P value	0.7059
P value summary	ns		P value summary	ns		P value summary	ns		P value summary	ns		P value summary	ns		P value summary	ns		P value summary	ns		P value summary	ns		P value summary	ns		P value summary	ns
Significantly different (P < 0.05)?	No		Significantly different (P < 0.05)?	No		Significantly different (P < 0.05)?	No		Significantly different (P < 0.05)?	No		Significantly different (P < 0.05)?	No		Significantly different (P < 0.05)?	No		Significantly different (P < 0.05)?	No		Significantly different (P < 0.05)?	No		Significantly different (P < 0.05)?	No		Significantly different (P < 0.05)?	No
Data analyzed			Data analyzed			Data analyzed			Data analyzed			Data analyzed			Data analyzed			Data analyzed			Data analyzed			Data analyzed			Data analyzed
Sample size, column A	4		Sample size, column A	4		Sample size, column A	4		Sample size, column A	4		Sample size, column A	4		Sample size, column A	4		Sample size, column A	4		Sample size, column A	4		Sample size, column A	4		Sample size, column A	4
Sample size, column B	4		Sample size, column B	4		Sample size, column B	4		Sample size, column B	4		Sample size, column B	4		Sample size, column B	4		Sample size, column B	4		Sample size, column B	4		Sample size, column B	4		Sample size, column B	4
Fig 1d
WT	IL6KO
2.39	2.68
1.98	2.89
1.8	3.37
2.32	4.99
3.82	4.5
2.71	7.47
Table Analyzed	CD45CD3
Column B	IL6KO
vs.	vs.
Column A	WT
Unpaired t test
P value	0.0442
P value summary	*
Significantly different (P < 0.05)?	Yes
One- or two-tailed P value?	Two-tailed
t, df	t=2.301, df=10
How big is the difference?
Mean of column A	2.503
Mean of column B	4.317
Difference between means (B - A) ± SEM	1.813 ± 0.7881
95% confidence interval	0.05738 to 3.569
R squared (eta squared)	0.3462
F test to compare variances
F, DFn, Dfd	6.190, 5, 5
P value	0.067
P value summary	ns
Significantly different (P < 0.05)?	No
Data analyzed
Sample size, column A	6
Sample size, column B	6
Fig 1e
CD3+CD4+			CD3+CD8+
WT	IL6KO		WT	IL6KO
8.78	9.59		16.2	16.6
7.42	4.39		11.6	25.2
5.88	5.26		13.8	26.3
2.15	3.59		18.5	19.3
6.63	9.59		11.3	13.1
4.35	3.14		2.59	18.5
Table Analyzed	CD3CD4		Table Analyzed	CD3CD8
Column B	IL6KO		Column B	IL6KO
vs.	vs.		vs.	vs.
Column A	WT		Column A	WT
Unpaired t test			Unpaired t test
P value	0.9704		P value	0.034
P value summary	ns		P value summary	*
Significantly different (P < 0.05)?	No		Significantly different (P < 0.05)?	Yes
One- or two-tailed P value?	Two-tailed		One- or two-tailed P value?	Two-tailed
t, df	t=0.03806, df=10		t, df	t=2.455, df=10
How big is the difference?			How big is the difference?
Mean of column A	5.868		Mean of column A	12.33
Mean of column B	5.927		Mean of column B	19.83
Difference between means (B - A) ± SEM	0.05833 ± 1.533		Difference between means (B - A) ± SEM	7.502 ± 3.056
95% confidence interval	-3.357 to 3.473		95% confidence interval	0.6929 to 14.31
R squared (eta squared)	0.0001448		R squared (eta squared)	0.376
F test to compare variances			F test to compare variances
F, DFn, Dfd	1.553, 5, 5		F, DFn, Dfd	1.181, 5, 5
P value	0.6406		P value	0.8599
P value summary	ns		P value summary	ns
Significantly different (P < 0.05)?	No		Significantly different (P < 0.05)?	No
Data analyzed			Data analyzed
Sample size, column A	6		Sample size, column A	6
Sample size, column B	6		Sample size, column B	6
Fig 1f
CD45+CD11b+			CD11b+F4/80+
WT	IL6KO		WT	IL6KO
17	14.1		68.9	52
20.5	10.8		84	67.1
22	13.8		70.1	60.7
13.5	15.6		63.6	43
12.8	10.9		65.8	57.6
16	11.1		77.3	67.1
Table Analyzed	Myeloids		Table Analyzed	TAM
Column B	IL6KO		Column B	IL6KO
vs.	vs.		vs.	vs.
Column A	WT		Column A	WT
Unpaired t test			Unpaired t test
P value	0.0333		P value	0.0194
P value summary	*		P value summary	*
Significantly different (P < 0.05)?	Yes		Significantly different (P < 0.05)?	Yes
One- or two-tailed P value?	Two-tailed		One- or two-tailed P value?	Two-tailed
t, df	t=2.466, df=10		t, df	t=2.782, df=10
How big is the difference?			How big is the difference?
Mean of column A	16.97		Mean of column A	71.62
Mean of column B	12.72		Mean of column B	57.92
Difference between means (B - A) ± SEM	-4.250 ± 1.724		Difference between means (B - A) ± SEM	-13.70 ± 4.924
95% confidence interval	-8.090 to -0.4096		95% confidence interval	-24.67 to -2.728
R squared (eta squared)	0.3781		R squared (eta squared)	0.4363
F test to compare variances			F test to compare variances
F, DFn, Dfd	3.246, 5, 5		F, DFn, Dfd	1.479, 5, 5
P value	0.2221		P value	0.678
P value summary	ns		P value summary	ns
Significantly different (P < 0.05)?	No		Significantly different (P < 0.05)?	No
Data analyzed			Data analyzed
Sample size, column A	6		Sample size, column A	6
Sample size, column B	6		Sample size, column B	6
Fig 1g
	WT				IL6KO
Normal brain	7.52859	4.47642	3.39131		2.30148	1.74735	3.64278
Tumor	84.88	60.1761	48.6385		35.7398	42.7417	44.479	23.4342
2-way ANOVA
Compare each cell mean with the other cell mean in that row
Number of families	1
Number of comparisons per family	2
Alpha	0.05
Šídák's multiple comparisons test	Predicted (LS) mean diff.	95.00% CI of diff.	Below threshold?	Summary	Adjusted P Value
WT - IL6KO
Normal brain	2.568	-20.13 to 25.27	No	ns	0.9466
Tumor	27.97	6.732 to 49.20	Yes	*	0.0129
Test details	Predicted (LS) mean 1	Predicted (LS) mean 2	Predicted (LS) mean diff.	SE of diff.	N1	N2	t	DF
WT - IL6KO
Normal brain	5.132	2.564	2.568	8.479	3	3	0.3029	9
Tumor	64.56	36.6	27.97	7.932	3	4	3.526	9
Fig 1h
	WT				IL6KO
Normal brain	19.1375	35.7824	14.4199		9.84604	17.0621	23.3656
Tumor	236.111	285.203	241.048		72.435	93.2128	165.263	207.447
2-way ANOVA
Compare each cell mean with the other cell mean in that row
Number of families	1
Number of comparisons per family	2
Alpha	0.05
Šídák's multiple comparisons test	Predicted (LS) mean diff.	95.00% CI of diff.	Below threshold?	Summary	Adjusted P Value
WT - IL6KO
Normal brain	6.355	-78.71 to 91.42	No	ns	0.9763
Tumor	119.5	39.96 to 199.1	Yes	**	0.006
Test details	Predicted (LS) mean 1	Predicted (LS) mean 2	Predicted (LS) mean diff.	SE of diff.	N1	N2	t	DF
WT - IL6KO
Normal brain	23.11	16.76	6.355	31.77	3	3	0.2	9
Tumor	254.1	134.6	119.5	29.72	3	4	4.022	9

## Sheet: Fig 2
Fig 2b
Days	Control IgG	ICIs	IL-6 Ab	ICIs + IL-6 Ab
31	1
23	1
37	1
23	1
21	1
21	1
24	1
19	1
18	1
17	1
27	1
17	1
60		0
25		1
27		1
23		1
23		1
27		1
17		1
20		1
52			1
29			1
27			1
40			1
60			0
15			1
42			1
28			1
18			1
31			1
28				1
27				1
40				1
31				1
42				1
37				1
30				1
28				1
39				1
Fig 2c
	Control IgG												ICIs												IL-6 Ab												ICIs+IL-6 Abs
13	966	21600	5600	142000	136000	2610	6160	106000	5350	3480	28600	230000	1430	103000	10800	608000	36700	2790	75400	12800					1550	2890	285	3170	754	4560	426	4510	50900	17000			149000	5380	52600	461	3670	32200	7700	6040	1950
17	933	24200	1810	161000	125000	8320	3700	45900	4440	2690	51800	139000	1270	285000	3710	378000	18200	11300	233000	8880					2050	1360	94.9	4240	676	5880	480	2850	54300	10200			134000	20000	12100	89.9	11100	32500	4710	88.7	5140
20		185000	4020	364000	711000		18700	1430000			131000	744000	2270	572000	24600	655000	198000	170000		88500					2630	6070	547	220000	1250		2060	10600	107000	117000			194000	121000	14700	336	225000	12500	4580	80400	188000
23		529000	15600	1070000	248000		16400				133000		1610	679000	22300	1430000	620000	700000							5390	16000	208	30400	4810		828	27400		114000			285000	240000	26300	230	127000	45400	10800	111000	144000
2-way ANOVA
Number of families	4
Number of comparisons per family	3
Alpha	0.05
Dunnett's multiple comparisons test	Predicted (LS) mean diff.	95.00% CI of diff.	Below threshold?	Summary	Adjusted P Value
13
Control IgG vs. ICIs	-49001	-271001 to 172998	No	ns	0.9199
Control IgG vs. IL-6 Ab	48759	-159495 to 257013	No	ns	0.9065
Control IgG vs. ICIs+IL-6 Abs	28586	-185886 to 243058	No	ns	0.9802
17
Control IgG vs. ICIs	-70021	-292020 to 151979	No	ns	0.8045
Control IgG vs. IL-6 Ab	39186	-169068 to 247440	No	ns	0.9479
Control IgG vs. ICIs+IL-6 Abs	22985	-191487 to 237457	No	ns	0.9895
20
Control IgG vs. ICIs	204126	-46146 to 454399	No	ns	0.1354
Control IgG vs. IL-6 Ab	396559	161585 to 631532	Yes	***	0.0003
Control IgG vs. ICIs+IL-6 Abs	355074	120101 to 590048	Yes	**	0.0014
23
Control IgG vs. ICIs	-240152	-518145 to 37842	No	ns	0.1052
Control IgG vs. IL-6 Ab	310454	50415 to 570493	Yes	*	0.0149
Control IgG vs. ICIs+IL-6 Abs	225363	-28409 to 479136	No	ns	0.0928
Test details	Predicted (LS) mean 1	Predicted (LS) mean 2	Predicted (LS) mean diff.	SE of diff.	N1	N2	q	DF
13
Control IgG vs. ICIs	57364	106365	-49001	92868	12	8	0.5276	124
Control IgG vs. IL-6 Ab	57364	8605	48759	87118	12	10	0.5597	124
Control IgG vs. ICIs+IL-6 Abs	57364	28778	28586	89719	12	9	0.3186	124
17
Control IgG vs. ICIs	47399	117420	-70021	92868	12	8	0.754	124
Control IgG vs. IL-6 Ab	47399	8213	39186	87118	12	10	0.4498	124
Control IgG vs. ICIs+IL-6 Abs	47399	24414	22985	89719	12	9	0.2562	124
20
Control IgG vs. ICIs	448465	244339	204126	105302	8	7	1.938	124
Control IgG vs. IL-6 Ab	448465	51906	396559	98865	8	9	4.011	124
Control IgG vs. ICIs+IL-6 Abs	448465	93391	355074	98865	8	9	3.591	124
23
Control IgG vs. ICIs	335333	575485	-240152	117470	6	6	2.044	124
Control IgG vs. IL-6 Ab	335333	24879	310454	109883	6	8	2.825	124
Control IgG vs. ICIs+IL-6 Abs	335333	109970	225363	107235	6	9	2.102	124
Fig 2d
Con	ICIs	IL6	IL6+ICIs
2.12	4.64	3.72	3.47
0.84	0.95	11.4	6.2
4.5	5.07	4.44	3.73
2.42	2.35	8.25	7.99
0.63	5.77	4.04	7.05
2.07	4.24	7.87	4.02
1-way ANOVA
Number of families	1
Number of comparisons per family	3
Alpha	0.05
Uncorrected Fisher's LSD	Mean Diff.	95.00% CI of diff.	Below threshold?	Summary	Individual P Value	A-?
Con vs. ICIs	-1.74	-4.317 to 0.8373	No	ns	0.1744	B	ICIs
Con vs. IL6	-4.523	-7.101 to -1.946	Yes	**	0.0016	C	IL6
Con vs. IL6+ICIs	-3.313	-5.891 to -0.7360	Yes	*	0.0143	D	IL6+ICIs
Test details	Mean 1	Mean 2	Mean Diff.	SE of diff.	n1	n2	t	DF
Con vs. ICIs	2.097	3.837	-1.74	1.236	6	6	1.408	20
Con vs. IL6	2.097	6.62	-4.523	1.236	6	6	3.661	20
Con vs. IL6+ICIs	2.097	5.41	-3.313	1.236	6	6	2.682	20
Fig 2e
Con	ICIs	IL6	IL6+ICIs
14.3	20.9	15.3	12.9
15.4	22.2	12.6	12.6
17.8	9.32	11.3	13.3
19.1	14.2	11.8	11.4
22.2	11.8	16	16.6
24	9.84	7.67	10.6
1-way ANOVA
Number of families	1
Number of comparisons per family	3
Alpha	0.05
Uncorrected Fisher's LSD	Mean Diff.	95.00% CI of diff.	Below threshold?	Summary	Individual P Value	A-?
Con vs. ICIs	4.09	-0.5293 to 8.709	No	ns	0.0796	B	ICIs
Con vs. IL6	6.355	1.736 to 10.97	Yes	**	0.0095	C	IL6
Con vs. IL6+ICIs	5.9	1.281 to 10.52	Yes	*	0.0149	D	IL6+ICIs
Test details	Mean 1	Mean 2	Mean Diff.	SE of diff.	n1	n2	t	DF
Con vs. ICIs	18.8	14.71	4.09	2.214	6	6	1.847	20
Con vs. IL6	18.8	12.45	6.355	2.214	6	6	2.87	20
Con vs. IL6+ICIs	18.8	12.9	5.9	2.214	6	6	2.664	20
Fig 2f
CD4/CD3						CD8/CD3
IgG	ICIs	Anti-IL-6	ICIs+Anti-IL-6			IgG	ICIs	Anti-IL-6	ICIs+Anti-IL-6
1.58	4.25	7.81	0.13			11.6	4.25	23	6.51
4.2	17.5	4.22	7.76			5.04	7.89	10.9	16.2
2.97	4.22	4.63	5.98			4.45	14.2	26.3	24.3
2.54	3.07	1.51	1.49			4.9	14.8	8.15	6.19
3.95	4.22	8.61	6.04			10.5	7.7	18.6	20.7
8.66	13.7	10.6	6.55			16.2	18.9	24.2	17.1
1-way ANOVA for CD4/CD3
Number of families	1
Number of comparisons per family	3
Alpha	0.05
Uncorrected Fisher's LSD	Mean Diff.	95.00% CI of diff.	Below threshold?	Summary	Individual P Value	A-?
IgG vs. ICIs	-3.843	-8.690 to 1.003	No	ns	0.1137	B	Anti-PD-1
IgG vs. Anti-IL-6	-2.247	-7.093 to 2.600	No	ns	0.3451	C	Anti-IL-6
IgG vs. ICIs+Anti-IL-6	-0.675	-5.521 to 4.171	No	ns	0.7744	D	Anti-PD-1+Anti-IL-6
Test details	Mean 1	Mean 2	Mean Diff.	SE of diff.	n1	n2	t	DF
IgG vs. ICIs	3.983	7.827	-3.843	2.323	6	6	1.654	20
IgG vs. Anti-IL-6	3.983	6.23	-2.247	2.323	6	6	0.967	20
IgG vs. ICIs+Anti-IL-6	3.983	4.658	-0.675	2.323	6	6	0.2905	20
1-way ANOVA for CD8/CD3
Number of families	1
Number of comparisons per family	3
Alpha	0.05
Uncorrected Fisher's LSD	Mean Diff.	95.00% CI of diff.	Below threshold?	Summary	Individual P Value	A-?
IgG vs. ICIs	-2.508	-10.22 to 5.200	No	ns	0.505	B	Anti-PD-1
IgG vs. Anti-IL-6	-9.743	-17.45 to -2.035	Yes	*	0.0158	C	Anti-IL-6
IgG vs. ICIs+Anti-IL-6	-6.385	-14.09 to 1.323	No	ns	0.0994	D	Anti-PD-1+Anti-IL-6
Test details	Mean 1	Mean 2	Mean Diff.	SE of diff.	n1	n2	t	DF
IgG vs. ICIs	8.782	11.29	-2.508	3.695	6	6	0.6788	20
IgG vs. Anti-IL-6	8.782	18.53	-9.743	3.695	6	6	2.637	20
IgG vs. ICIs+Anti-IL-6	8.782	15.17	-6.385	3.695	6	6	1.728	20
Fig 2g
Ki67					IFNg					CD69
Con	ICIs	IL6	IL6+ICIs		Con	ICIs	IL6	IL6+ICIs		Con	ICIs	IL6	IL6+ICIs
3.93	8.03	2.83	4.59		5.86	11.7	2.58	6.87		4.15	13.6	2.68	13.6
0.75	1.34	4.38	3.2		6.51	2.61	6.44	5.54		8.04	1.38	17.4	5.97
10.5	18.1	4.57	5.87		2.98	12	8.89	2.68		3.24	16.3	3.53	5.58
3.5	2.14	15.6	9.22		3.13	2.9	14.8	4.3		6.56	5.35	14.1	10.2
1.67	3.6	10.6	3.4		9.49	1.22	11.5	7.79		1.09	1.02	6.88	7.29
2.18	11.2	13	11.4		2.37	6.18	5.01	5.72		2.9	9.01	8.09	10.7
1-way ANOVA for Ki67
Number of families	1
Number of comparisons per family	3
Alpha	0.05
Uncorrected Fisher's LSD	Mean Diff.	95.00% CI of diff.	Below threshold?	Summary	Individual P Value	A-?
Con vs. ICIs	-3.647	-9.453 to 2.160	No	ns	0.205	B	ICIs
Con vs. IL6	-4.742	-10.55 to 1.065	No	ns	0.104	C	IL6
Con vs. IL6+ICIs	-2.525	-8.332 to 3.282	No	ns	0.3752	D	IL6+ICIs
Test details	Mean 1	Mean 2	Mean Diff.	SE of diff.	n1	n2	t	DF
Con vs. ICIs	3.755	7.402	-3.647	2.784	6	6	1.31	20
Con vs. IL6	3.755	8.497	-4.742	2.784	6	6	1.703	20
Con vs. IL6+ICIs	3.755	6.28	-2.525	2.784	6	6	0.9071	20
1-way ANOVA for IFNg
Number of families	1
Number of comparisons per family	3
Alpha	0.05
Uncorrected Fisher's LSD	Mean Diff.	95.00% CI of diff.	Below threshold?	Summary	Individual P Value	A-?
Con vs. ICIs	-1.045	-5.440 to 3.350	No	ns	0.6254	B	ICIs
Con vs. IL6	-3.147	-7.542 to 1.249	No	ns	0.151	C	IL6
Con vs. IL6+ICIs	-0.4267	-4.822 to 3.969	No	ns	0.8416	D	IL6+ICIs
Test details	Mean 1	Mean 2	Mean Diff.	SE of diff.	n1	n2	t	DF
Con vs. ICIs	5.057	6.102	-1.045	2.107	6	6	0.4959	20
Con vs. IL6	5.057	8.203	-3.147	2.107	6	6	1.493	20
Con vs. IL6+ICIs	5.057	5.483	-0.4267	2.107	6	6	0.2025	20
1-way ANOVA for CD69
Number of families	1
Number of comparisons per family	3
Alpha	0.05
Uncorrected Fisher's LSD	Mean Diff.	95.00% CI of diff.	Below threshold?	Summary	Individual P Value	A-?
Con vs. ICIs	-3.447	-9.183 to 2.290	No	ns	0.2245	B	ICIs
Con vs. IL6	-4.45	-10.19 to 1.286	No	ns	0.1213	C	IL6
Con vs. IL6+ICIs	-4.56	-10.30 to 1.176	No	ns	0.1129	D	IL6+ICIs
Test details	Mean 1	Mean 2	Mean Diff.	SE of diff.	n1	n2	t	DF
Con vs. ICIs	4.33	7.777	-3.447	2.75	6	6	1.253	20
Con vs. IL6	4.33	8.78	-4.45	2.75	6	6	1.618	20
Con vs. IL6+ICIs	4.33	8.89	-4.56	2.75	6	6	1.658	20

## Sheet: Fig 3
Fig 3e
Con	IL6 20 ng/ml	IL6 100 ng/ml
13.2	26	22.8
12.2	28.1	38.5
9	16	21.9
1-way ANOVA
Number of families	1
Number of comparisons per family	2
Alpha	0.05
Dunnett's multiple comparisons test	Mean Diff.	95.00% CI of diff.	Below threshold?	Summary	Adjusted P Value	A-?
Con vs. IL6 20 ng/ml	-11.9	-27.51 to 3.709	No	ns	0.122	B	IL6 20 ng/ml
Con vs. IL6 100 ng/ml	-16.27	-31.88 to -0.6573	Yes	*	0.0429	C	IL6 100 ng/ml
Test details	Mean 1	Mean 2	Mean Diff.	SE of diff.	n1	n2	q	DF
Con vs. IL6 20 ng/ml	11.47	23.37	-11.9	5.452	3	3	2.183	6
Con vs. IL6 100 ng/ml	11.47	27.73	-16.27	5.452	3	3	2.984	6
Fig 3f
Control	20 ng/ml IL-6	100 ng/ml IL-6	20 ng/ml IL-4	100 ng/ml IL-4
50.6	87.2	87.4	85.8	82.7
49.7	94	97.5	96.9	97.1
39.6	75.2	77.3	88.6	91.4
1-way ANOVA
Number of families	1
Number of comparisons per family	4
Alpha	0.05
Dunnett's multiple comparisons test	Mean Diff.	95.00% CI of diff.	Below threshold?	Summary	Adjusted P Value	A-?
Control vs. 20 ng/ml IL-6	-38.83	-57.59 to -20.08	Yes	***	0.0005	B	20 ng/ml IL-6
Control vs. 100 ng/ml IL-6	-40.77	-59.52 to -22.01	Yes	***	0.0003	C	100 ng/ml IL-6
Control vs. 20 ng/ml IL-4	-43.8	-62.56 to -25.04	Yes	***	0.0002	D	20 ng/ml IL-4
Control vs. 100 ng/ml IL-4	-43.77	-62.52 to -25.01	Yes	***	0.0002	E	100 ng/ml IL-4
Test details	Mean 1	Mean 2	Mean Diff.	SE of diff.	n1	n2	q	DF
Control vs. 20 ng/ml IL-6	46.63	85.47	-38.83	6.489	3	3	5.984	10
Control vs. 100 ng/ml IL-6	46.63	87.4	-40.77	6.489	3	3	6.282	10
Control vs. 20 ng/ml IL-4	46.63	90.43	-43.8	6.489	3	3	6.749	10
Control vs. 100 ng/ml IL-4	46.63	90.4	-43.77	6.489	3	3	6.744	10
Fig 3g
	Control			IL4			IL6
Cd40	99.2125	92.388	108.399	217.501	178.366	241.841	275.267	221.126	222.639
Tnfrsf1a	95.0957	105.341	99.5637	95.2881	85.2037	74.8479	127.928	121.751	137.282
Tnfrsf1b	110.542	93.5016	95.9579	57.7912	59.3325	34.92	96.8308	110.069	98.6471
2-way ANOVA
Number of families	3
Number of comparisons per family	2
Alpha	0.05
Dunnett's multiple comparisons test	Mean Diff.	95.00% CI of diff.	Below threshold?	Summary	Adjusted P Value
Cd40
Control vs. IL4	-112.6	-145.6 to -79.56	Yes	****	<0.0001
Control vs. IL6	-139.7	-172.7 to -106.7	Yes	****	<0.0001
Tnfrsf1a
Control vs. IL4	14.89	-18.12 to 47.89	No	ns	0.4649
Control vs. IL6	-28.99	-61.99 to 4.017	No	ns	0.0882
Tnfrsf1b
Control vs. IL4	49.32	16.31 to 82.32	Yes	**	0.004
Control vs. IL6	-1.848	-34.85 to 31.16	No	ns	0.9869
Test details	Mean 1	Mean 2	Mean Diff.	SE of diff.	N1	N2	q	DF
Cd40
Control vs. IL4	100	212.6	-112.6	13.76	3	3	8.181	18
Control vs. IL6	100	239.7	-139.7	13.76	3	3	10.15	18
Tnfrsf1a
Control vs. IL4	100	85.11	14.89	13.76	3	3	1.082	18
Control vs. IL6	100	129	-28.99	13.76	3	3	2.107	18
Tnfrsf1b
Control vs. IL4	100	50.68	49.32	13.76	3	3	3.584	18
Control vs. IL6	100	101.8	-1.848	13.76	3	3	0.1343	18
Fig 3h
Control	20 ng/ml IL-6	100 ng/ml IL-6	20 ng/ml IL-4	100 ng/ml IL-4
29.2	45.4	52.7	36.3	33.8
30	66.3	82.6	41.7	46.7
35.2	55	70	35	36
1-way ANOVA
Number of families	1
Number of comparisons per family	4
Alpha	0.05
Dunnett's multiple comparisons test	Mean Diff.	95.00% CI of diff.	Below threshold?	Summary	Adjusted P Value	A-?
Control vs. 20 ng/ml IL-6	-24.1	-45.36 to -2.842	Yes	*	0.0266	B	20 ng/ml IL-6
Control vs. 100 ng/ml IL-6	-36.97	-58.22 to -15.71	Yes	**	0.0018	C	100 ng/ml IL-6
Control vs. 20 ng/ml IL-4	-6.2	-27.46 to 15.06	No	ns	0.8139	D	20 ng/ml IL-4
Control vs. 100 ng/ml IL-4	-7.367	-28.62 to 13.89	No	ns	0.7177	E	100 ng/ml IL-4
Test details	Mean 1	Mean 2	Mean Diff.	SE of diff.	n1	n2	q	DF
Control vs. 20 ng/ml IL-6	31.47	55.57	-24.1	7.354	3	3	3.277	10
Control vs. 100 ng/ml IL-6	31.47	68.43	-36.97	7.354	3	3	5.027	10
Control vs. 20 ng/ml IL-4	31.47	37.67	-6.2	7.354	3	3	0.843	10
Control vs. 100 ng/ml IL-4	31.47	38.83	-7.367	7.354	3	3	1.002	10
Fig 3i
CD40+F4/80+			CD40-F4/80+
WT	KO		WT	KO
15.1	7.69		1.72	3.29
14.9	3.16		6.55	4.35
21.9	7.61		5.71	2.26
	6.51			3.02
Table Analyzed	F480+CD40+		Table Analyzed	F480+CD40-
Column B	KO		Column B	KO
vs.	vs.		vs.	vs.
Column A	WT		Column A	WT
Unpaired t test			Unpaired t test
P value	0.0048		P value	0.3371
P value summary	**		P value summary	ns
Significantly different (P < 0.05)?	Yes		Significantly different (P < 0.05)?	No
One- or two-tailed P value?	Two-tailed		One- or two-tailed P value?	Two-tailed
t, df	t=4.810, df=5		t, df	t=1.061, df=5
How big is the difference?			How big is the difference?
Mean of column A	17.3		Mean of column A	4.66
Mean of column B	6.243		Mean of column B	3.23
Difference between means (B - A) ± SEM	-11.06 ± 2.299		Difference between means (B - A) ± SEM	-1.430 ± 1.347
95% confidence interval	-16.97 to -5.148		95% confidence interval	-4.894 to 2.034
R squared (eta squared)	0.8223		R squared (eta squared)	0.1839
F test to compare variances			F test to compare variances
F, DFn, Dfd	3.519, 2, 3		F, DFn, Dfd	8.907, 2, 3
P value	0.3268		P value	0.1094
P value summary	ns		P value summary	ns
Significantly different (P < 0.05)?	No		Significantly different (P < 0.05)?	No
Data analyzed			Data analyzed
Sample size, column A	3		Sample size, column A	3
Sample size, column B	4		Sample size, column B	4
Fig 3j
CD40+F4/80+			CD40-F4/80+
Con	ICI+IL6		Con	ICI+IL6
15	5		24.1	14.9
21.5	6.33		32.1	33.2
22	12.6		31.3	32.7
24.8	10.8		28.2	34.8
21.9	11.2		36.5	19.7
Table Analyzed	F480+CD40+		Table Analyzed	F480+CD40-
Column B	ICI+IL6		Column B	ICI+IL6
vs.	vs.		vs.	vs.
Column A	Con		Column A	Con
Unpaired t test			Unpaired t test
P value	0.0006		P value	0.4803
P value summary	***		P value summary	ns
Significantly different (P < 0.05)?	Yes		Significantly different (P < 0.05)?	No
One- or two-tailed P value?	Two-tailed		One- or two-tailed P value?	Two-tailed
t, df	t=5.397, df=8		t, df	t=0.7403, df=8
How big is the difference?			How big is the difference?
Mean of column A	21.04		Mean of column A	30.44
Mean of column B	9.186		Mean of column B	27.06
Difference between means (B - A) ± SEM	-11.85 ± 2.196		Difference between means (B - A) ± SEM	-3.380 ± 4.566
95% confidence interval	-16.92 to -6.789		95% confidence interval	-13.91 to 7.148
R squared (eta squared)	0.7845		R squared (eta squared)	0.06412
F test to compare variances			F test to compare variances
F, DFn, Dfd	1.193, 4, 4		F, DFn, Dfd	3.880, 4, 4
P value	0.8683		P value	0.2176
P value summary	ns		P value summary	ns
Significantly different (P < 0.05)?	No		Significantly different (P < 0.05)?	No
Data analyzed			Data analyzed
Sample size, column A	5		Sample size, column A	5
Sample size, column B	5		Sample size, column B	5

## Sheet: Fig 4
Fig 4b
Fig 4d
	con-IgG			con-STAT3			IL6-IgG			IL6-STAT3
#1	0.937321	0.854341	1.20834	2.85764	1.59618	1.06602	0.569811	1.47684	0.953348	0.752656	0.661565	1.00979
#2	1.12548	0.081662	1.79286	3.04533	3.74681	4.61093	1.59355	0.585692	0.820755	8.46936	7.23523	10.7529
#3	0.410077	1.43084	1.15909	0.910161	2.36084	1.57743	1.16975	1.12458	0.705678	3.16731	5.04673	6.24683
#4	0.230384	2.5626	0.20702	2.33379	3.45247	2.16955	0.464552	1.2229	1.31255	4.67494	5.30311	6.75285
#5	1.22298	0.177173	1.59984	3.45146	3.54768	1.12056	0.556522	0.50107	1.94241	3.70057	3.65387	2.28968
#6	0.943538	0.572542	1.48392	1.17478	1.35673	1.14766	0.957918	1.10628	0.935805	0.768605	2.41314	1.15887
2-way ANOVA
Number of families	6
Number of comparisons per family	6
Alpha	0.05
Tukey's multiple comparisons test	Mean Diff.	95.00% CI of diff.	Below threshold?	Summary	Adjusted P Value
#1
con-IgG vs. con-STAT3	-0.8399	-2.701 to 1.021	No	ns	0.6292
con-IgG vs. IL6-IgG	0	-1.861 to 1.861	No	ns	>0.9999
con-IgG vs. IL6-STAT3	0.192	-1.669 to 2.053	No	ns	0.9927
con-STAT3 vs. IL6-IgG	0.8399	-1.021 to 2.701	No	ns	0.6292
con-STAT3 vs. IL6-STAT3	1.032	-0.8293 to 2.893	No	ns	0.4599
IL6-IgG vs. IL6-STAT3	0.192	-1.669 to 2.053	No	ns	0.9927
#2
con-IgG vs. con-STAT3	-2.801	-4.662 to -0.9398	Yes	**	0.0012
con-IgG vs. IL6-IgG	0	-1.861 to 1.861	No	ns	>0.9999
con-IgG vs. IL6-STAT3	-7.819	-9.680 to -5.958	Yes	****	<0.0001
con-STAT3 vs. IL6-IgG	2.801	0.9398 to 4.662	Yes	**	0.0012
con-STAT3 vs. IL6-STAT3	-5.018	-6.879 to -3.157	Yes	****	<0.0001
IL6-IgG vs. IL6-STAT3	-7.819	-9.680 to -5.958	Yes	****	<0.0001
#3
con-IgG vs. con-STAT3	-0.6161	-2.477 to 1.245	No	ns	0.8147
con-IgG vs. IL6-IgG	0	-1.861 to 1.861	No	ns	>0.9999
con-IgG vs. IL6-STAT3	-3.82	-5.682 to -1.959	Yes	****	<0.0001
con-STAT3 vs. IL6-IgG	0.6161	-1.245 to 2.477	No	ns	0.8147
con-STAT3 vs. IL6-STAT3	-3.204	-5.065 to -1.343	Yes	***	0.0002
IL6-IgG vs. IL6-STAT3	-3.82	-5.682 to -1.959	Yes	****	<0.0001
#4
con-IgG vs. con-STAT3	-1.652	-3.513 to 0.2093	No	ns	0.0984
con-IgG vs. IL6-IgG	0	-1.861 to 1.861	No	ns	>0.9999
con-IgG vs. IL6-STAT3	-4.577	-6.438 to -2.716	Yes	****	<0.0001
con-STAT3 vs. IL6-IgG	1.652	-0.2093 to 3.513	No	ns	0.0984
con-STAT3 vs. IL6-STAT3	-2.925	-4.786 to -1.064	Yes	***	0.0007
IL6-IgG vs. IL6-STAT3	-4.577	-6.438 to -2.716	Yes	****	<0.0001
#5
con-IgG vs. con-STAT3	-1.707	-3.568 to 0.1547	No	ns	0.083
con-IgG vs. IL6-IgG	0	-1.861 to 1.861	No	ns	>0.9999
con-IgG vs. IL6-STAT3	-2.215	-4.076 to -0.3535	Yes	*	0.0138
con-STAT3 vs. IL6-IgG	1.707	-0.1547 to 3.568	No	ns	0.083
con-STAT3 vs. IL6-STAT3	-0.5081	-2.369 to 1.353	No	ns	0.886
IL6-IgG vs. IL6-STAT3	-2.215	-4.076 to -0.3535	Yes	*	0.0138
#6
con-IgG vs. con-STAT3	-0.2264	-2.088 to 1.635	No	ns	0.9881
con-IgG vs. IL6-IgG	0	-1.861 to 1.861	No	ns	>0.9999
con-IgG vs. IL6-STAT3	-0.4469	-2.308 to 1.414	No	ns	0.9188
con-STAT3 vs. IL6-IgG	0.2264	-1.635 to 2.088	No	ns	0.9881
con-STAT3 vs. IL6-STAT3	-0.2205	-2.082 to 1.641	No	ns	0.989
IL6-IgG vs. IL6-STAT3	-0.4469	-2.308 to 1.414	No	ns	0.9188
Test details	Mean 1	Mean 2	Mean Diff.	SE of diff.	N1	N2	q	DF
#1
con-IgG vs. con-STAT3	1	1.84	-0.8399	0.6994	3	3	1.699	48
con-IgG vs. IL6-IgG	1	1	0	0.6994	3	3	0	48
con-IgG vs. IL6-STAT3	1	0.808	0.192	0.6994	3	3	0.3882	48
con-STAT3 vs. IL6-IgG	1.84	1	0.8399	0.6994	3	3	1.699	48
con-STAT3 vs. IL6-STAT3	1.84	0.808	1.032	0.6994	3	3	2.087	48
IL6-IgG vs. IL6-STAT3	1	0.808	0.192	0.6994	3	3	0.3882	48
#2
con-IgG vs. con-STAT3	1	3.801	-2.801	0.6994	3	3	5.664	48
con-IgG vs. IL6-IgG	1	1	0	0.6994	3	3	0	48
con-IgG vs. IL6-STAT3	1	8.819	-7.819	0.6994	3	3	15.81	48
con-STAT3 vs. IL6-IgG	3.801	1	2.801	0.6994	3	3	5.664	48
con-STAT3 vs. IL6-STAT3	3.801	8.819	-5.018	0.6994	3	3	10.15	48
IL6-IgG vs. IL6-STAT3	1	8.819	-7.819	0.6994	3	3	15.81	48
#3
con-IgG vs. con-STAT3	1	1.616	-0.6161	0.6994	3	3	1.246	48
con-IgG vs. IL6-IgG	1	1	0	0.6994	3	3	0	48
con-IgG vs. IL6-STAT3	1	4.82	-3.82	0.6994	3	3	7.725	48
con-STAT3 vs. IL6-IgG	1.616	1	0.6161	0.6994	3	3	1.246	48
con-STAT3 vs. IL6-STAT3	1.616	4.82	-3.204	0.6994	3	3	6.479	48
IL6-IgG vs. IL6-STAT3	1	4.82	-3.82	0.6994	3	3	7.725	48
#4
con-IgG vs. con-STAT3	1	2.652	-1.652	0.6994	3	3	3.34	48
con-IgG vs. IL6-IgG	1	1	0	0.6994	3	3	0	48
con-IgG vs. IL6-STAT3	1	5.577	-4.577	0.6994	3	3	9.255	48
con-STAT3 vs. IL6-IgG	2.652	1	1.652	0.6994	3	3	3.34	48
con-STAT3 vs. IL6-STAT3	2.652	5.577	-2.925	0.6994	3	3	5.915	48
IL6-IgG vs. IL6-STAT3	1	5.577	-4.577	0.6994	3	3	9.255	48
#5
con-IgG vs. con-STAT3	1	2.707	-1.707	0.6994	3	3	3.451	48
con-IgG vs. IL6-IgG	1	1	0	0.6994	3	3	0	48
con-IgG vs. IL6-STAT3	1	3.215	-2.215	0.6994	3	3	4.479	48
con-STAT3 vs. IL6-IgG	2.707	1	1.707	0.6994	3	3	3.451	48
con-STAT3 vs. IL6-STAT3	2.707	3.215	-0.5081	0.6994	3	3	1.028	48
IL6-IgG vs. IL6-STAT3	1	3.215	-2.215	0.6994	3	3	4.479	48
#6
con-IgG vs. con-STAT3	1	1.226	-0.2264	0.6994	3	3	0.4578	48
con-IgG vs. IL6-IgG	1	1	0	0.6994	3	3	0	48
con-IgG vs. IL6-STAT3	1	1.447	-0.4469	0.6994	3	3	0.9036	48
con-STAT3 vs. IL6-IgG	1.226	1	0.2264	0.6994	3	3	0.4578	48
con-STAT3 vs. IL6-STAT3	1.226	1.447	-0.2205	0.6994	3	3	0.4459	48
IL6-IgG vs. IL6-STAT3	1	1.447	-0.4469	0.6994	3	3	0.9036	48
Fig 4e
	con-IgG			con-HIF1a			IL6-IgG			IL6-HIF1a
#1	0.918245	0.979649	1.1021	2.5456	3.36027	1.10787	0.872466	1.23397	0.893562	1.05685	1.78812	1.4282
#2	1.33355	0.693967	0.972486	3.93639	2.10956	3.36046	0.07064	1.55088	1.37848	6.41387	8.44101	5.5435
#3	0.549128	1.50591	0.944964	0.615124	1.91246	3.25673	1.14173	0.924884	0.933389	2.72698	2.13311	5.34523
#4	0.24989	1.32644	1.42367	1.94927	2.78656	2.35622	2.37705	0.192031	0.430916	3.71196	2.58443	4.44101
#5	1.00068	0.409989	1.58933	9.06477	10.1637	10.0823	0.227774	2.05676	0.715466	14.3151	27.7071	18.5092
#6	0.948082	1.1116	0.940313	0.837346	1.01799	1.7383	0.569811	1.47684	0.953348	1.82258	0.703207	1.89303
2-way ANOVA
Within each row, compare columns (simple effects within rows)
Number of families	6
Number of comparisons per family	6
Alpha	0.05
Tukey's multiple comparisons test	Mean Diff.	95.00% CI of diff.	Below threshold?	Summary	Adjusted P Value
#1
con-IgG vs. con-HIF1a	-1.338	-4.847 to 2.171	No	ns	0.7416
con-IgG vs. IL6-IgG	-3.333e-07	-3.509 to 3.509	No	ns	>0.9999
con-IgG vs. IL6-HIF1a	-0.4244	-3.933 to 3.085	No	ns	0.9883
con-HIF1a vs. IL6-IgG	1.338	-2.171 to 4.847	No	ns	0.7416
con-HIF1a vs. IL6-HIF1a	0.9135	-2.595 to 4.422	No	ns	0.8993
IL6-IgG vs. IL6-HIF1a	-0.4244	-3.933 to 3.085	No	ns	0.9883
#2
con-IgG vs. con-HIF1a	-2.135	-5.644 to 1.373	No	ns	0.3775
con-IgG vs. IL6-IgG	3.333e-07	-3.509 to 3.509	No	ns	>0.9999
con-IgG vs. IL6-HIF1a	-5.799	-9.308 to -2.291	Yes	***	0.0003
con-HIF1a vs. IL6-IgG	2.135	-1.373 to 5.644	No	ns	0.3775
con-HIF1a vs. IL6-HIF1a	-3.664	-7.173 to -0.1551	Yes	*	0.0376
IL6-IgG vs. IL6-HIF1a	-5.799	-9.308 to -2.291	Yes	***	0.0003
#3
con-IgG vs. con-HIF1a	-0.9281	-4.437 to 2.581	No	ns	0.895
con-IgG vs. IL6-IgG	0	-3.509 to 3.509	No	ns	>0.9999
con-IgG vs. IL6-HIF1a	-2.402	-5.911 to 1.107	No	ns	0.2759
con-HIF1a vs. IL6-IgG	0.9281	-2.581 to 4.437	No	ns	0.895
con-HIF1a vs. IL6-HIF1a	-1.474	-4.983 to 2.035	No	ns	0.6805
IL6-IgG vs. IL6-HIF1a	-2.402	-5.911 to 1.107	No	ns	0.2759
#4
con-IgG vs. con-HIF1a	-1.364	-4.873 to 2.145	No	ns	0.7302
con-IgG vs. IL6-IgG	0	-3.509 to 3.509	No	ns	>0.9999
con-IgG vs. IL6-HIF1a	-2.579	-6.088 to 0.9298	No	ns	0.2189
con-HIF1a vs. IL6-IgG	1.364	-2.145 to 4.873	No	ns	0.7302
con-HIF1a vs. IL6-HIF1a	-1.215	-4.724 to 2.294	No	ns	0.7934
IL6-IgG vs. IL6-HIF1a	-2.579	-6.088 to 0.9298	No	ns	0.2189
#5
con-IgG vs. con-HIF1a	-8.77	-12.28 to -5.261	Yes	****	<0.0001
con-IgG vs. IL6-IgG	-3.333e-07	-3.509 to 3.509	No	ns	>0.9999
con-IgG vs. IL6-HIF1a	-19.18	-22.69 to -15.67	Yes	****	<0.0001
con-HIF1a vs. IL6-IgG	8.77	5.261 to 12.28	Yes	****	<0.0001
con-HIF1a vs. IL6-HIF1a	-10.41	-13.92 to -6.898	Yes	****	<0.0001
IL6-IgG vs. IL6-HIF1a	-19.18	-22.69 to -15.67	Yes	****	<0.0001
#6
con-IgG vs. con-HIF1a	-0.1979	-3.707 to 3.311	No	ns	0.9988
con-IgG vs. IL6-IgG	0	-3.509 to 3.509	No	ns	>0.9999
con-IgG vs. IL6-HIF1a	-0.4729	-3.982 to 3.036	No	ns	0.984
con-HIF1a vs. IL6-IgG	0.1979	-3.311 to 3.707	No	ns	0.9988
con-HIF1a vs. IL6-HIF1a	-0.2751	-3.784 to 3.234	No	ns	0.9967
IL6-IgG vs. IL6-HIF1a	-0.4729	-3.982 to 3.036	No	ns	0.984
Test details	Mean 1	Mean 2	Mean Diff.	SE of diff.	N1	N2	q	DF
#1
con-IgG vs. con-HIF1a	1	2.338	-1.338	1.318	3	3	1.435	48
con-IgG vs. IL6-IgG	1	1	-3.333e-07	1.318	3	3	3.575e-07	48
con-IgG vs. IL6-HIF1a	1	1.424	-0.4244	1.318	3	3	0.4552	48
con-HIF1a vs. IL6-IgG	2.338	1	1.338	1.318	3	3	1.435	48
con-HIF1a vs. IL6-HIF1a	2.338	1.424	0.9135	1.318	3	3	0.9799	48
IL6-IgG vs. IL6-HIF1a	1	1.424	-0.4244	1.318	3	3	0.4552	48
#2
con-IgG vs. con-HIF1a	1	3.135	-2.135	1.318	3	3	2.291	48
con-IgG vs. IL6-IgG	1	1	3.333e-07	1.318	3	3	3.575e-07	48
con-IgG vs. IL6-HIF1a	1	6.799	-5.799	1.318	3	3	6.221	48
con-HIF1a vs. IL6-IgG	3.135	1	2.135	1.318	3	3	2.291	48
con-HIF1a vs. IL6-HIF1a	3.135	6.799	-3.664	1.318	3	3	3.93	48
IL6-IgG vs. IL6-HIF1a	1	6.799	-5.799	1.318	3	3	6.221	48
#3
con-IgG vs. con-HIF1a	1	1.928	-0.9281	1.318	3	3	0.9955	48
con-IgG vs. IL6-IgG	1	1	0	1.318	3	3	0	48
con-IgG vs. IL6-HIF1a	1	3.402	-2.402	1.318	3	3	2.576	48
con-HIF1a vs. IL6-IgG	1.928	1	0.9281	1.318	3	3	0.9955	48
con-HIF1a vs. IL6-HIF1a	1.928	3.402	-1.474	1.318	3	3	1.581	48
IL6-IgG vs. IL6-HIF1a	1	3.402	-2.402	1.318	3	3	2.576	48
#4
con-IgG vs. con-HIF1a	1	2.364	-1.364	1.318	3	3	1.463	48
con-IgG vs. IL6-IgG	1	1	0	1.318	3	3	0	48
con-IgG vs. IL6-HIF1a	1	3.579	-2.579	1.318	3	3	2.766	48
con-HIF1a vs. IL6-IgG	2.364	1	1.364	1.318	3	3	1.463	48
con-HIF1a vs. IL6-HIF1a	2.364	3.579	-1.215	1.318	3	3	1.303	48
IL6-IgG vs. IL6-HIF1a	1	3.579	-2.579	1.318	3	3	2.766	48
#5
con-IgG vs. con-HIF1a	1	9.77	-8.77	1.318	3	3	9.407	48
con-IgG vs. IL6-IgG	1	1	-3.333e-07	1.318	3	3	3.575e-07	48
con-IgG vs. IL6-HIF1a	1	20.18	-19.18	1.318	3	3	20.57	48
con-HIF1a vs. IL6-IgG	9.77	1	8.77	1.318	3	3	9.407	48
con-HIF1a vs. IL6-HIF1a	9.77	20.18	-10.41	1.318	3	3	11.16	48
IL6-IgG vs. IL6-HIF1a	1	20.18	-19.18	1.318	3	3	20.57	48
#6
con-IgG vs. con-HIF1a	1	1.198	-0.1979	1.318	3	3	0.2123	48
con-IgG vs. IL6-IgG	1	1	0	1.318	3	3	0	48
con-IgG vs. IL6-HIF1a	1	1.473	-0.4729	1.318	3	3	0.5073	48
con-HIF1a vs. IL6-IgG	1.198	1	0.1979	1.318	3	3	0.2123	48
con-HIF1a vs. IL6-HIF1a	1.198	1.473	-0.2751	1.318	3	3	0.295	48
IL6-IgG vs. IL6-HIF1a	1	1.473	-0.4729	1.318	3	3	0.5073	48
Fig 4f
Fig 4g

## Sheet: Fig 5
Fig 5b
		con								CD40								IL6+ICI								CD40+IL6								CD40+IL6+ICI
10		144000000	31400000	157800000	49300000	116900000	207200000			190900000	297900000	171400000	148200000	31360000	2985000			114300000	119800000	35450000	3207000	3781000	3433000			27080000	83450000	59120000	28570000	129400000	2998000			85950000	3045000	83100000	12250000	61990000	3491000	156800000
13		327700000	668300000	316100000	299900000	698200000	169700000			55090000	131700000	80090000	58510000	36440000	12130000			35570000	33570000	101600000	8960000	3505000	12750000			18950000	58050000	23580000	38060000	125100000	3336000			27850000	5268000	22480000	70030000	13150000	10890000	86580000
17		669200000	72310000	228800000	38870000	575600000	416900000			27570000	360800000	397900000	107900000	81000000	42270000			26650000	58920000	58710000	29730000	2863000	25540000			128500000	31630000	104500000	42010000	145700000	4111000			10770000	7376000	72950000	60650000	26120000	4674000	28380000
20		6425000000	239000000	2532000000	129900000	3876000000	3876000000			976300000		3891000000	4077000000	1350000000	700700000			142500000	618500000	395100000	1059000000	13180000	283100000			587500000	378700000	500000000	127000000	369300000	4228000			98960000	68910000	88570000	233100000	203100000	7178000	30620000
23			715000000		989500000					6031000000				5134000000				139700000	1842000000	777300000	1750000000	270300000	955800000			615900000	467100000	1882000000	135200000	1092000000	9634000			53790000	54540000	1003000000	556600000	80340000	26750000	26110000
27																		314100000	6456000000	2994000000		1265000000				645300000	3558000000	5992000000	1425000000		121800000			157000000	241200000	1961000000	1470000000	1352000000	73070000	47540000
30																		2832000000										7992000000	1707000000		252200000			447700000	774300000	3345000000	3899000000	1056000000	260200000	72280000
33																													5942000000		1704000000			1968000000				1739000000	296000000	397000000
37																																		3043000000				2523000000	242500000	226900000
40																																						3869000000		4994000000
Fig 5c
	Con	CD40	ICI+IL6	CD40+IL6	CD40+ICI+IL6
20	1
24	1
21	1
26	1
21	1
21	1
24		1
19		1
22		1
21		1
24		1
21		1
33			1
28			1
27			1
25			1
29			1
21			1
30				1
27				1
31				1
35				1
23				1
30				1
37					1
22					1
30					1
33					1
43					1
37					1
41					1
Fig 5e
		con
10		541000000	557000000	1210000000	2840000000	821000000	980000000	3590000000	188000000
14		2630000000	2150000000	4910000000	4470000000	673000000	5710000000	7490000000	513000000
17		6030000000	4800000000	5440000000	11000000000	6470000000	7590000000	9090000000	7980000000
20						8830000000		11200000000	8440000000
24
27
30
34
38
43
50
		IL6
10		1630000000	416000000	2080000000	1840000000	581000000	269000000	202000000	556000000	1300000000
14		3600000000	476000000	3730000000	4310000000	142000000	12600000	61600000	103000000	1560000000
17		4910000000	1480000000	12200000000	5000000000	39800000	3990000	314000000	311000000	760000000
20			6020000000			77200000	3620000	207000000	466000000	198000000
24			6910000000			155000000	2930000	688000000
27						1250000000	4330000
30						6360000000	5080000
34						6670000000	7250000
38							3280000
43							3300000
50							4200000
		CD40
10		1980000000	1870000000	317000000	2100000000	560000000	2230000000	133000000	1540000000
14		4890000000	2570000000	402000000	1360000000	605000000	2630000000	92100000	1710000000
17		3080000000	8900000000	1260000000	6290000000	1160000000	4290000000	6680000	2770000000
20		6640000000		2750000000		3320000000	5200000000	5060000	3120000000
24								3980000
27								2920000
30								3590000
34								3950000
38								951000
43								3460000
50								2030000
		ICIs
10		1070000000	887000000	457000000	2670000000	1370000000	707000000	5040000	382000000	1190000000
14		1550000000	686000000	422000000	4160000000	621000000	1130000000	429000000	574000000	962000000
17		3610000000	778000000	890000000	1080000000	10200000	343000000	618000000	1170000000	613000000
20		1020000000	3110000000	165000000	6870000	4160000	316000000	1880000000	1960000000	88500000
24		2670000000	6450000000	2450000	3180000	3150000	3260000	4200000000	9430000000	47700000
27		2740000000		2930000	3280000	3340000	2780000			131000000
30		9660000000		3580000	2810000	2590000	2510000			173000000
34		13700000000		3240000	5040000	5310000	6260000			329000000
38				2660000	3330000	3120000	3210000			513000000
43				4200000	3630000	3510000	5950000			3850000000
50				4650000	4200000	2280000	3820000
		IL6+CD40
10		2730000000	3060000000	25800000	142000000	2720000000	2360000000	504000000	173000000
14		3330000000	3070000000	20900000	2780000000	86300000	428000000	1860000000	96300000
17		6480000000	1370000000	26600000	3660000000	12400000	1730000000	2220000000	247000000
20			10500000000	5720000	1280000000	9080000	4900000000	4070000000	1100000000
24				4990000	36700000	7850000		14100000000	2080000000
27				3520000	3590000	2460000			4740000000
30				5230000	4030000	4520000
34				5160000	5330000	5810000
38				1470000	1370000	881000
43				3870000	4070000	2470000
50				5130000	4040000	2700000
		IL6+ICIs
10		833000000	370000000	1720000000	989000000	221000000	3710000000	1890000000	710000000
14		208000000	292000000	507000000	379000000	271000000	3260000000	174000000	450000000
17		366000000	738000000	6230000	517000000	1090000000	150000000	112000000	74300000
20		58400000	8020000000	6200000	45600000	3790000000	890000000	4230000	4250000
24		2130000		1750000	5170000	3050000000	439000000	2190000	1910000
27		3890000		2290000	2490000	2990000000	1910000000	1080000	813000
30		4030000		3890000	3580000	8610000000	6940000000	3980000	3710000
34		3800000		3920000	3600000	9940000000		10100000	7150000
38		1010000		719000	1060000	12000000000		6810000	4470000
43		4760000		5420000	3350000			7180000	3740000
50		2370000		4300000	2060000			5660000	6790000
		CD40+ICIs
10		130000000	1060000000	3020000000	685000000	4070000000	592000000	950000000	429000000	456000000
14		66700000	587000000	2670000000	221000000	518000000	1000000000	817000000	1260000000	940000000
17		134000000	162000000	5020000000	265000000	244000000	1240000000	839000000	135000000	1240000000
20		249000000	230000000	2240000000	8190000	5870000	13900000	87800000	5570000	4800000000
24		2650000000	7150000000	3920000000	1760000	1700000	3560000	3860000	3070000
27		5520000000		8210000000	1610000	1880000	1800000	2480000	2070000
30		8860000000			3320000	3260000	3560000	3300000	3520000
34		10100000000			7380000	6610000	4180000	5030000	5350000
38					5610000	4260000	1440000	1210000	1600000
43					4880000	3740000	5060000	7370000	1130000
50					3220000	3070000	5400000	5640000	1730000
		IL6+CD40+ICIs
10		925000000	784000000	3150000000	303000000	721000000	576000000	233000000	403000000	2530000000	4990000000
14		424000000	153000000	826000000	42300000	35400000	39900000	201000000	48100000	456000000	3190000000
17		45800000	150000000	30700000	53100000	34200000	5420000	980000000	26900000	4550000	629000000
20		57700000	5380000	5920000	26500000	9130000	6940000	1170000000	3700000	10500000	3670000
24		2560000	2580000	2740000	3820000	6210000	3870000	120000000	2740000	10600000	3430000
27		1120000	1380000	1310000	1410000	1540000	2900000	3300000	2990000	10200000	3830000
30		3170000	2920000	3560000	3100000	4040000	7200000	3140000	2780000	21800000	3320000
34		6010000	5840000	5610000	6590000	4070000	21900000	4110000	5860000	70800000	4980000
38		3130000	3250000	3270000	2750000	1090000	885000	3390000	4080000	53400000	6310000
43		1290000	3010000	6360000	2550000	2370000	1190000	4500000	3780000	44300000	6820000
50		3160000	4310000	5590000	2370000	4310000	1980000	6610000	1700000	34500000	5260000
Fig 5f
date	con	IL6	CD40	ICIs	IL6+CD40	IL6+ICIs	CD40+ICIs	IL6+CD40+ICIs
19	1
20	1
18	1
18	1
21	1
18	1
22	1
23	1
19		1
25		1
20		1
19		1
35		1
50		0
24		1
23		1
22		1
20			1
19			1
23			1
18			1
21			1
22			1
50			0
22			1
34				1
26				1
50				0
50				0
50				0
50				0
43				1
24				1
25				1
19					1
22					1
50					0
50					0
50					0
22					1
24					1
28					1
50						0
23						1
50						0
50						0
38						1
30						1
50						0
50						0
38							1
27							1
29							1
50							0
50							0
50							0
50							0
50							0
24							1
50								0
50								0
50								0
50								0
50								0
50								0
50								0
50								0
50								0

## Sheet: Fig 6
Fig 6b
con-pre							con-post							CD40-pre							CD40-post							ICI+IL6-pre							ICI+IL6-post							CD40+IL6-pre							CD40+IL6-post
2970000	14000000	22100000	27000000	37300000	27600000		378000000	827000000	1040000000	1490000000	801000000	627000000		3610000	15200000	27000000	4770000	18300000	2960000		462000000	753000000	1040000000	248000000	540000000	392000000		3170000	8260000	12500000	2980000	4390000	6980000		139000000	550000000	428000000	564000000	150000000	152000000		13400000	1360000	18700000	2490000	9600000	18700000		534000000
2-way ANOVA
Within each row, compare columns (simple effects within rows)
Number of families	2
Number of comparisons per family	4
Alpha	0.05
Dunnett's multiple comparisons test	Mean Diff.	95.00% CI of diff.	Below threshold?	Summary	Adjusted P Value
Pre
Control vs. CD40 Ab	9855000	-246251303 to 265961303	No	ns	0.9999
Control vs. ICI+IL6 Ab	15448333	-240657970 to 271554636	No	ns	0.9997
Control vs. CD40 Ab + IL6 Ab	11120000	-244986303 to 267226303	No	ns	0.9998
Control vs. CD40 Ab +IL6 Ab + ICI	13341667	-242764636 to 269447970	No	ns	0.9998
Post
Control vs. CD40 Ab	288000000	31893697 to 544106303	Yes	*	0.023
Control vs. ICI+IL6 Ab	530000000	273893697 to 786106303	Yes	****	<0.0001
Control vs. CD40 Ab + IL6 Ab	644866667	388760364 to 900972970	Yes	****	<0.0001
Control vs. CD40 Ab +IL6 Ab + ICI	737333333	481227030 to 993439636	Yes	****	<0.0001
Test details	Mean 1	Mean 2	Mean Diff.	SE of diff.	N1	N2	q	DF
Pre
Control vs. CD40 Ab	21828333	11973333	9855000	101538165	6	6	0.09706	50
Control vs. ICI+IL6 Ab	21828333	6380000	15448333	101538165	6	6	0.1521	50
Control vs. CD40 Ab + IL6 Ab	21828333	10708333	11120000	101538165	6	6	0.1095	50
Control vs. CD40 Ab +IL6 Ab + ICI	21828333	8486667	13341667	101538165	6	6	0.1314	50
Post
Control vs. CD40 Ab	860500000	572500000	288000000	101538165	6	6	2.836	50
Control vs. ICI+IL6 Ab	860500000	330500000	530000000	101538165	6	6	5.22	50
Control vs. CD40 Ab + IL6 Ab	860500000	215633333	644866667	101538165	6	6	6.351	50
Control vs. CD40 Ab +IL6 Ab + ICI	860500000	123166667	737333333	101538165	6	6	7.262	50
Fig 6c
Con	CD40	ICI+IL6	CD40+IL6	CD40+ICI+IL6
26	8.86	9.3	4.81	7.49
29.7	10.7	9.12	14.1	4.47
29.6	30.7	19.8	3.69	10.1
35.7	9.04	8.69	2.45	21.2
44.3	17.9	6.19	22.1	10.2
1-way ANOVA
Number of families	1
Number of comparisons per family	4
Alpha	0.05
Dunnett's multiple comparisons test	Mean Diff.	95.00% CI of diff.	Below threshold?	Summary	Adjusted P Value	A-?
Con vs. CD40	17.62	5.134 to 30.11	Yes	**	0.0046	B	CD40
Con vs. ICI+IL6	22.44	9.954 to 34.93	Yes	***	0.0005	C	ICI+IL6
Con vs. CD40+IL6	23.63	11.14 to 36.12	Yes	***	0.0003	D	CD40+IL6
Con vs. CD40+ICI+IL6	22.37	9.882 to 34.85	Yes	***	0.0005	E	CD40+ICI+IL6
Test details	Mean 1	Mean 2	Mean Diff.	SE of diff.	n1	n2	q	DF
Con vs. CD40	33.06	15.44	17.62	4.71	5	5	3.741	20
Con vs. ICI+IL6	33.06	10.62	22.44	4.71	5	5	4.765	20
Con vs. CD40+IL6	33.06	9.43	23.63	4.71	5	5	5.017	20
Con vs. CD40+ICI+IL6	33.06	10.69	22.37	4.71	5	5	4.749	20
Fig 6d
Con	CD40	ICI+IL6	CD40+IL6	CD40+ICI+IL6
0.82	0.54	1.82	8.49	6.55
0.63	0.37	0.37	2	8.31
1.38	0.057	1	1.49	11.1
1.38	1.15	0.51	5.24	4.88
0.57	2.36	2.9	1.8	1.4
1-way ANOVA
Number of families	1
Number of comparisons per family	4
Alpha	0.05
Dunnett's multiple comparisons test	Mean Diff.	95.00% CI of diff.	Below threshold?	Summary	Adjusted P Value	A-?
Con vs. CD40	0.0606	-3.652 to 3.774	No	ns	>0.9999	B	CD40
Con vs. ICI+IL6	-0.364	-4.077 to 3.349	No	ns	0.9966	C	ICI+IL6
Con vs. CD40+IL6	-2.848	-6.561 to 0.8649	No	ns	0.1652	D	CD40+IL6
Con vs. CD40+ICI+IL6	-5.492	-9.205 to -1.779	Yes	**	0.003	E	CD40+ICI+IL6
Test details	Mean 1	Mean 2	Mean Diff.	SE of diff.	n1	n2	q	DF
Con vs. CD40	0.956	0.8954	0.0606	1.4	5	5	0.04327	20
Con vs. ICI+IL6	0.956	1.32	-0.364	1.4	5	5	0.2599	20
Con vs. CD40+IL6	0.956	3.804	-2.848	1.4	5	5	2.034	20
Con vs. CD40+ICI+IL6	0.956	6.448	-5.492	1.4	5	5	3.922	20
Fig 6e
Con	CD40	ICI+IL6	CD40+IL6	CD40+ICI+IL6
0.74	0.35	0.38	2.55	7.69
2.78	0.57	0.18	2.79	13.7
3.27	0.48	0.46	4.01	1.81
2.4	2.94	0	2.62	5.74
3.55	5.36	3.55	6.81	5.11
1-way ANOVA
Number of families	1
Number of comparisons per family	4
Alpha	0.05
Dunnett's multiple comparisons test	Mean Diff.	95.00% CI of diff.	Below threshold?	Summary	Adjusted P Value	A-?
Con vs. CD40	0.608	-3.555 to 4.771	No	ns	0.9851	B	CD40
Con vs. ICI+IL6	1.634	-2.529 to 5.797	No	ns	0.6877	C	ICI+IL6
Con vs. CD40+IL6	-1.208	-5.371 to 2.955	No	ns	0.8556	D	CD40+IL6
Con vs. CD40+ICI+IL6	-4.262	-8.425 to -0.09914	Yes	*	0.0439	E	CD40+ICI+IL6
Test details	Mean 1	Mean 2	Mean Diff.	SE of diff.	n1	n2	q	DF
Con vs. CD40	2.548	1.94	0.608	1.57	5	5	0.3872	20
Con vs. ICI+IL6	2.548	0.914	1.634	1.57	5	5	1.041	20
Con vs. CD40+IL6	2.548	3.756	-1.208	1.57	5	5	0.7694	20
Con vs. CD40+ICI+IL6	2.548	6.81	-4.262	1.57	5	5	2.714	20
Fig 6f
Con	CD40	ICI+IL6	CD40+IL6	CD40+ICI+IL6
0.97	0.069	0.3	1.69	4.98
2.09	0.57	0.28	0.98	9.95
2.13	0.19	0.43	0.68	2.17
0.85	3.07	0.45	0.54	9.05
0.9	1.56	1.04	1.4	5.54
1-way ANOVA
Number of families	1
Number of comparisons per family	4
Alpha	0.05
Dunnett's multiple comparisons test	Mean Diff.	95.00% CI of diff.	Below threshold?	Summary	Adjusted P Value	A-?
Con vs. CD40	0.2962	-2.344 to 2.936	No	ns	0.9945	B	CD40
Con vs. ICI+IL6	0.888	-1.752 to 3.528	No	ns	0.7847	C	ICI+IL6
Con vs. CD40+IL6	0.33	-2.310 to 2.970	No	ns	0.9916	D	CD40+IL6
Con vs. CD40+ICI+IL6	-4.95	-7.590 to -2.310	Yes	***	0.0003	E	CD40+ICI+IL6
Test details	Mean 1	Mean 2	Mean Diff.	SE of diff.	n1	n2	q	DF
Con vs. CD40	1.388	1.092	0.2962	0.9958	5	5	0.2974	20
Con vs. ICI+IL6	1.388	0.5	0.888	0.9958	5	5	0.8917	20
Con vs. CD40+IL6	1.388	1.058	0.33	0.9958	5	5	0.3314	20
Con vs. CD40+ICI+IL6	1.388	6.338	-4.95	0.9958	5	5	4.971	20
Fig 6g
Con	CD40	ICI+IL6	CD40+IL6	ICI+CD40+IL6
74.2492	45.4979	15.1532	8.77341	14.939
78.2208	40.7185	6.48273	48.7411	22.2169
69.5944	17.6317	35.69	12.4218	9.93493
24.6792	18.1521	13.8652	10.3468	9.15177
19.9281	44.1123		17.116	6.42176
				11.1082
1-way ANOVA
Number of families	1
Number of comparisons per family	4
Alpha	0.05
Dunnett's multiple comparisons test	Mean Diff.	95.00% CI of diff.	Below threshold?	Summary	Adjusted P Value	A-?
Con vs. CD40	20.11	-8.430 to 48.65	No	ns	0.2206	B	CD40
Con vs. ICI+IL6	35.54	5.264 to 65.81	Yes	*	0.0187	C	ICI+IL6
Con vs. CD40+IL6	33.85	5.313 to 62.40	Yes	*	0.0174	D	CD40+IL6
Con vs. ICI+CD40+IL6	41.04	13.71 to 68.37	Yes	**	0.0026	E	ICI+CD40+IL6
Test details	Mean 1	Mean 2	Mean Diff.	SE of diff.	n1	n2	q	DF
Con vs. CD40	53.33	33.22	20.11	10.76	5	5	1.869	20
Con vs. ICI+IL6	53.33	17.8	35.54	11.41	5	4	3.113	20
Con vs. CD40+IL6	53.33	19.48	33.85	10.76	5	5	3.146	20
Con vs. ICI+CD40+IL6	53.33	12.3	41.04	10.3	5	6	3.983	20
Fig 6h
Con	CD40	ICI+IL6	CD40+IL6	ICI+CD40+IL6
190.747	231.966	38.2099	191.054	107.758
204.623	65.0591	108.749	106.724	223.482
324.08	136.272	127.6	88.2428	36.465
284.496	318.47	60.0364	140.137	102.442
256.821	73.3696		48.7608	33.252
				164.192
1-way ANOVA
Number of families	1
Number of comparisons per family	4
Alpha	0.05
Dunnett's multiple comparisons test	Mean Diff.	95.00% CI of diff.	Below threshold?	Summary	Adjusted P Value	A-?
Con vs. CD40	87.13	-33.51 to 207.8	No	ns	0.2038	B	CD40
Con vs. ICI+IL6	168.5	40.55 to 296.5	Yes	**	0.008	C	ICI+IL6
Con vs. CD40+IL6	137.2	16.53 to 257.8	Yes	*	0.0232	D	CD40+IL6
Con vs. ICI+CD40+IL6	140.9	25.39 to 256.4	Yes	*	0.0143	E	ICI+CD40+IL6
Test details	Mean 1	Mean 2	Mean Diff.	SE of diff.	n1	n2	q	DF
Con vs. CD40	252.2	165	87.13	45.49	5	5	1.915	20
Con vs. ICI+IL6	252.2	83.65	168.5	48.25	5	4	3.493	20
Con vs. CD40+IL6	252.2	115	137.2	45.49	5	5	3.016	20
Con vs. ICI+CD40+IL6	252.2	111.3	140.9	43.55	5	6	3.235	20
[truncated: 17 more columns]

## Sheet: Fig S1
Fig S1b
B cells			NK cells			MDSC			DC			Neutrophils			Monocytes
WT	IL6KO		WT	IL6KO		WT	IL6KO		WT	IL6KO		WT	IL6KO		WT	IL6KO
27.6	21.9		16.1	14.7		58.2	58.2		89.2	60.5		2.38	4.77		6.64	29.3
10.5	19.4		9.68	11.7		75.2	51.5		96.7	87.9		2.95	3.69		25.7	45.2
16.3	27.3		2.91	6.17		74	65.9		94.8	94.2		3.13	8.84		27.4	23.4
17.2	19.8		8.62	13.3		70.5	66.2		89.2	84.6		4.57	6.81		23.7	15.5
30.3	21.2		12.8	8.2		75.1	64.6		86.9	92		5.38	2.7		17.6	59.6
9.33	25.2		4.66	15.5		37.3	69.2		84.2	85.7		7.36	3.55		24.1	39.5
Table Analyzed	B cells		Table Analyzed	NK cells		Table Analyzed	CD11bF480-Gr1+-MDSC		Table Analyzed	DCs-CD11bCD11cMHCII		Table Analyzed	Neutrophills		Table Analyzed	Monocytes
Column B	IL6KO		Column B	IL6KO		Column B	IL6KO		Column B	IL6KO		Column B	IL6KO		Column B	IL6KO
vs.	vs.		vs.	vs.		vs.	vs.		vs.	vs.		vs.	vs.		vs.	vs.
Column A	WT		Column A	WT		Column A	WT		Column A	WT		Column A	WT		Column A	WT
Unpaired t test			Unpaired t test			Unpaired t test			Unpaired t test			Unpaired t test			Unpaired t test
P value	0.3217		P value	0.3502		P value	0.722		P value	0.285		P value	0.5446		P value	0.0721
P value summary	ns		P value summary	ns		P value summary	ns		P value summary	ns		P value summary	ns		P value summary	ns
Significantly different (P < 0.05)?	No		Significantly different (P < 0.05)?	No		Significantly different (P < 0.05)?	No		Significantly different (P < 0.05)?	No		Significantly different (P < 0.05)?	No		Significantly different (P < 0.05)?	No
One- or two-tailed P value?	Two-tailed		One- or two-tailed P value?	Two-tailed		One- or two-tailed P value?	Two-tailed		One- or two-tailed P value?	Two-tailed		One- or two-tailed P value?	Two-tailed		One- or two-tailed P value?	Two-tailed
t, df	t=1.043, df=10		t, df	t=0.9800, df=10		t, df	t=0.3659, df=10		t, df	t=1.130, df=10		t, df	t=0.6271, df=10		t, df	t=2.011, df=10
How big is the difference?			How big is the difference?			How big is the difference?			How big is the difference?			How big is the difference?			How big is the difference?
Mean of column A	18.54		Mean of column A	9.128		Mean of column A	65.05		Mean of column A	90.17		Mean of column A	4.295		Mean of column A	20.86
Mean of column B	22.47		Mean of column B	11.6		Mean of column B	62.6		Mean of column B	84.15		Mean of column B	5.06		Mean of column B	35.42
Difference between means (B - A) ± SEM	3.928 ± 3.768		Difference between means (B - A) ± SEM	2.467 ± 2.517		Difference between means (B - A) ± SEM	-2.450 ± 6.695		Difference between means (B - A) ± SEM	-6.017 ± 5.326		Difference between means (B - A) ± SEM	0.7650 ± 1.220		Difference between means (B - A) ± SEM	14.56 ± 7.242
95% confidence interval	-4.467 to 12.32		95% confidence interval	-3.141 to 8.075		95% confidence interval	-17.37 to 12.47		95% confidence interval	-17.88 to 5.850		95% confidence interval	-1.953 to 3.483		95% confidence interval	-1.576 to 30.70
R squared (eta squared)	0.09804		R squared (eta squared)	0.08763		R squared (eta squared)	0.01321		R squared (eta squared)	0.1132		R squared (eta squared)	0.03784		R squared (eta squared)	0.2879
F test to compare variances			F test to compare variances			F test to compare variances			F test to compare variances			F test to compare variances			F test to compare variances
F, DFn, Dfd	7.644, 5, 5		F, DFn, Dfd	1.764, 5, 5		F, DFn, Dfd	5.285, 5, 5		F, DFn, Dfd	6.578, 5, 5		F, DFn, Dfd	1.554, 5, 5		F, DFn, Dfd	4.287, 5, 5
P value	0.0435		P value	0.5486		P value	0.0916		P value	0.0593		P value	0.6404		P value	0.1361
P value summary	*		P value summary	ns		P value summary	ns		P value summary	ns		P value summary	ns		P value summary	ns
Significantly different (P < 0.05)?	Yes		Significantly different (P < 0.05)?	No		Significantly different (P < 0.05)?	No		Significantly different (P < 0.05)?	No		Significantly different (P < 0.05)?	No		Significantly different (P < 0.05)?	No
Data analyzed			Data analyzed			Data analyzed			Data analyzed			Data analyzed			Data analyzed
Sample size, column A	6		Sample size, column A	6		Sample size, column A	6		Sample size, column A	6		Sample size, column A	6		Sample size, column A	6
Sample size, column B	6		Sample size, column B	6		Sample size, column B	6		Sample size, column B	6		Sample size, column B	6		Sample size, column B	6

## Sheet: Fig S2
Fig S2b
F4/80+ macrophages
Con	ICIs	IL6	IL6+ICIs
87.4	62.4	43.5	44.7
94.6	78.4	57.9	62.1
63.4	70.8	57.1	66.2
72.3	67	50.9	54.2
93.2	81.1	35.8	48.8
52.4	85	63.5	68.1
1-way ANOVA for macrophages
Number of families	1
Number of comparisons per family	3
Alpha	0.05
Uncorrected Fisher's LSD	Mean Diff.	95.00% CI of diff.	Below threshold?	Summary	Individual P Value	A-?
Con vs. ICIs	3.1	-11.31 to 17.51	No	ns	0.6584	B	ICIs
Con vs. IL6	25.77	11.36 to 40.18	Yes	**	0.0013	C	IL6
Con vs. IL6+ICIs	19.87	5.456 to 34.28	Yes	**	0.0093	D	IL6+ICIs
Test details	Mean 1	Mean 2	Mean Diff.	SE of diff.	n1	n2	t	DF
Con vs. ICIs	77.22	74.12	3.1	6.908	6	6	0.4487	20
Con vs. IL6	77.22	51.45	25.77	6.908	6	6	3.73	20
Con vs. IL6+ICIs	77.22	57.35	19.87	6.908	6	6	2.876	20
F4/80- MDSC
Con	ICIs	IL6	IL6+ICIs
11.6	35.3	54.5	52.7
4.42	20.7	39.9	36.4
35.6	26.4	38.1	31.6
26.5	32.1	47.7	43.3
5.51	18.1	61.9	47.8
46.2	14.8	36.1	29.6
1-way ANOVA for MDSC
Number of families	1
Number of comparisons per family	3
Alpha	0.05
Uncorrected Fisher's LSD	Mean Diff.	95.00% CI of diff.	Below threshold?	Summary	Individual P Value	A-?
Con vs. ICIs	-2.928	-17.07 to 11.21	No	ns	0.6703	B	ICIs
Con vs. IL6	-24.73	-38.87 to -10.59	Yes	**	0.0016	C	IL6
Con vs. IL6+ICIs	-18.6	-32.73 to -4.458	Yes	*	0.0125	D	IL6+ICIs
Test details	Mean 1	Mean 2	Mean Diff.	SE of diff.	n1	n2	t	DF
Con vs. ICIs	21.64	24.57	-2.928	6.777	6	6	0.4321	20
Con vs. IL6	21.64	46.37	-24.73	6.777	6	6	3.649	20
Con vs. IL6+ICIs	21.64	40.23	-18.6	6.777	6	6	2.744	20
moMDSC
Con	ICIs	IL6	IL6+ICIs
33.9	68	7.81	56.6
37	66.2	63.3	62.6
58.6	29.4	55.4	61.7
51.7	66.4	7.83	56.4
41.9	8.08	22.7	74
64.1	26.6	24.1	55.9
1-way ANOVA for moMDSC
Number of families	1
Number of comparisons per family	3
Alpha	0.05
Uncorrected Fisher's LSD	Mean Diff.	95.00% CI of diff.	Below threshold?	Summary	Individual P Value	A-?
Con vs. ICIs	3.753	-19.07 to 26.58	No	ns	0.7352	B	ICIs
Con vs. IL6	17.68	-5.147 to 40.50	No	ns	0.1219	C	IL6
Con vs. IL6+ICIs	-13.33	-36.16 to 9.490	No	ns	0.2372	D	IL6+ICIs
Test details	Mean 1	Mean 2	Mean Diff.	SE of diff.	n1	n2	t	DF
Con vs. ICIs	47.87	44.11	3.753	10.94	6	6	0.343	20
Con vs. IL6	47.87	30.19	17.68	10.94	6	6	1.616	20
Con vs. IL6+ICIs	47.87	61.2	-13.33	10.94	6	6	1.219	20
gMDSC
Con	ICIs	IL6	IL6+ICIs
29.8	9.14	46.1	25.7
14.8	5.8	12.3	8.76
19	34	22.9	9.9
19.4	2.75	76.4	19.7
15.9	1.31	23.7	7.5
16.7	7.81	13	22.6
1-way ANOVA for gMDSC
Number of families	1
Number of comparisons per family	3
Alpha	0.05
Uncorrected Fisher's LSD	Mean Diff.	95.00% CI of diff.	Below threshold?	Summary	Individual P Value	A-?
Con vs. ICIs	9.132	-8.442 to 26.71	No	ns	0.2913	B	ICIs
Con vs. IL6	-13.13	-30.71 to 4.441	No	ns	0.1347	C	IL6
Con vs. IL6+ICIs	3.573	-14.00 to 21.15	No	ns	0.676	D	IL6+ICIs
Test details	Mean 1	Mean 2	Mean Diff.	SE of diff.	n1	n2	t	DF
Con vs. ICIs	19.27	10.14	9.132	8.425	6	6	1.084	20
Con vs. IL6	19.27	32.4	-13.13	8.425	6	6	1.559	20
Con vs. IL6+ICIs	19.27	15.69	3.573	8.425	6	6	0.4241	20
Neutrophil
Con	ICIs	IL6	IL6+ICIs
11	6.81	9.36	15.8
4.42	5.36	6.2	6.11
10.5	10.3	11.6	7.15
9.65	1.63	38	10.7
6.5	1.63	28.6	4.44
9.9	3.7	6.62	9.98
1-way ANOVA for neutrophil
Number of families	1
Number of comparisons per family	3
Alpha	0.05
Uncorrected Fisher's LSD	Mean Diff.	95.00% CI of diff.	Below threshold?	Summary	Individual P Value	A-?
Con vs. ICIs	3.757	-5.009 to 12.52	No	ns	0.382	B	ICIs
Con vs. IL6	-8.068	-16.83 to 0.6975	No	ns	0.0692	C	IL6
Con vs. IL6+ICIs	-0.3683	-9.134 to 8.398	No	ns	0.931	D	IL6+ICIs
Test details	Mean 1	Mean 2	Mean Diff.	SE of diff.	n1	n2	t	DF
Con vs. ICIs	8.662	4.905	3.757	4.202	6	6	0.894	20
Con vs. IL6	8.662	16.73	-8.068	4.202	6	6	1.92	20
Con vs. IL6+ICIs	8.662	9.03	-0.3683	4.202	6	6	0.08765	20
NK
Con	ICIs	IL6	IL6+ICIs
6.22	9.01	12.7	14.6
14.2	5.99	10.4	4.49
14	9.48	6.51	7.77
9.82	8.01	4.76	12.4
6.16	3.74	11	5.99
12.4	6.43	2.37	6.11
1-way ANOVA for NK
Number of families	1
Number of comparisons per family	3
Alpha	0.05
Uncorrected Fisher's LSD	Mean Diff.	95.00% CI of diff.	Below threshold?	Summary	Individual P Value	A-?
Con vs. ICIs	3.357	-0.9229 to 7.636	No	ns	0.1175	B	ICIs
Con vs. IL6	2.51	-1.770 to 6.790	No	ns	0.2354	C	IL6
Con vs. IL6+ICIs	1.907	-2.373 to 6.186	No	ns	0.3638	D	IL6+ICIs
Test details	Mean 1	Mean 2	Mean Diff.	SE of diff.	n1	n2	t	DF
Con vs. ICIs	10.47	7.11	3.357	2.052	6	6	1.636	20
Con vs. IL6	10.47	7.957	2.51	2.052	6	6	1.223	20
Con vs. IL6+ICIs	10.47	8.56	1.907	2.052	6	6	0.9293	20

## Sheet: Fig S3
Fig S3b
Control	IL-6
33.4	72.9
18.2	62.9
20.1	43.4
Table Analyzed	mouse-CD11b beads isolation-f480 cd40
Column B	IL-6
vs.	vs.
Column A	Control
Paired t test
P value	0.0309
P value summary	*
Significantly different (P < 0.05)?	Yes
One- or two-tailed P value?	Two-tailed
t, df	t=5.561, df=2
Number of pairs	3
How big is the difference?
Mean of differences (B - A)	35.83
SD of differences	11.16
SEM of differences	6.444
95% confidence interval	8.107 to 63.56
R squared (partial eta squared)	0.9393
How effective was the pairing?
Correlation coefficient (r)	0.6805
P value (one tailed)	0.2618
P value summary	ns
Was the pairing significantly effective?	No

## Sheet: Fig S4
Fig S4b
	con	CD40	ICI+CD40
23	1
25	1
24	1
22	1
28	1
30	1
19		1
28		1
28		1
26		1
36		1
30		1
34			1
31			1
28			1
24			1
25			1

[truncated: 1 more sheets: Fig S6b]
